# Supplementary material for: Nomadic-colonial life strategies enable paradoxical survival and growth despite habitat destruction
Source: eLife. 2017 Jan 13;6:e21673. doi: 10.7554/eLife.21673 (PMC5319843; doi:10.7554/eLife.21673)
Supplement: Source code 1. — This contains all the functions used in the analyses presented in the paper. There are accompanying comments that document the parameters used in the model. [file elife-21673-code1.zip]

Archive with 8 entries (8 files):
- simulation.m
- colonial.m
- conjlvl.m
- longterm.m
- longtermEvents.m
- maxlvl.m
- mixed.m
- nomadic.m
