# Supplementary material for: Nomadic-colonial life strategies enable paradoxical survival and growth despite habitat destruction
Source: eLife. 2017 Jan 13;6:e21673. doi: 10.7554/eLife.21673 (PMC5319843; doi:10.7554/eLife.21673)
Supplement: Source code 1. — This contains all the functions used in the analyses presented in the paper. There are accompanying comments that document the parameters used in the model. [file elife-21673-code1.zip › conjlvl.m]

function sol2 = conjlvl(sol1)
% CONJLVL Finds conjugate solution to the equation x - ln(x) = k
sol2 = -lambertw(-double(sol1 < 1), -sol1 * exp(-sol1));

end
