# Supplementary material for: Nomadic-colonial life strategies enable paradoxical survival and growth despite habitat destruction
Source: eLife. 2017 Jan 13;6:e21673. doi: 10.7554/eLife.21673 (PMC5319843; doi:10.7554/eLife.21673)
Supplement: Source code 1. — This contains all the functions used in the analyses presented in the paper. There are accompanying comments that document the parameters used in the model. [file elife-21673-code1.zip › longtermEvents.m]

function [value, isterminal, direction] = ...
    longtermEvents(t, yCur, alleeCap)
% Stop if n2 reaches K from below
value(1) = yCur(2) - yCur(3);
isterminal(1) = 1;
direction(1) = 1;
% 
% Stop if n1 reaches A from above
value(2) = yCur(1) - alleeCap;
isterminal(2) = 1;
direction(2) = -1;
end
