# Supplementary material for: Nomadic-colonial life strategies enable paradoxical survival and growth despite habitat destruction
Source: eLife. 2017 Jan 13;6:e21673. doi: 10.7554/eLife.21673 (PMC5319843; doi:10.7554/eLife.21673)
Supplement: Source code 1. — This contains all the functions used in the analyses presented in the paper. There are accompanying comments that document the parameters used in the model. [file elife-21673-code1.zip › maxlvl.m]

function cSwitchLevel = maxlvl(nSwitchLevel, nGrowthConst, fudge)
% MAXLVL Compute maximal cSwitchLevel given nSwitchLevel and nGrowthConst
%   Finds cSwitchLevel that maximizes the time-averaged population
%   fudge - fudge factor to ensure cSwitchLevel doesn't exceed maximum

if ~exist('fudge', 'var')
  fudge = 1;
end

cSwitchLevel = nSwitchLevel + ...
    fudge * log(nSwitchLevel - conjlvl(nSwitchLevel))/(-nGrowthConst);

end
