# Supplementary material for: Nomadic-colonial life strategies enable paradoxical survival and growth despite habitat destruction
Source: eLife. 2017 Jan 13;6:e21673. doi: 10.7554/eLife.21673 (PMC5319843; doi:10.7554/eLife.21673)
Supplement: Source code 1. — This contains all the functions used in the analyses presented in the paper. There are accompanying comments that document the parameters used in the model. [file elife-21673-code1.zip › nomadic.m]

function dndt = nomadic(t, nCur,growthConst)
% NOMADIC Differential equation for organisms in nomadic mode
% growthConst - growth rate (probability of birth/death per unit time)

dndt = growthConst * nCur;

end
